# Supplementary material for: Comparison of quantitative real-time PCR and direct immunofluorescence for the detection of Pneumocystis jirovecii
Source: PLoS One. 2017 Jul 6;12(7):e0180589. doi: 10.1371/journal.pone.0180589 (PMC5500343; doi:10.1371/journal.pone.0180589)
Supplement: S1 File — (XLS) [file pone.0180589.s001.xls]

## Sheet: Raw data
Specimen no	IFA result	IFA quantity	qPCR qty
1	Neg		0
4	Neg		0
2	Pos	+++	313298
3	Neg		11.5
5	Pos	+++	42698
6	Neg		0
7	Neg		0
8	Neg		0
9	Pos	+++	43485
10	Neg		64
11	Pos	+++	160960
12	Neg		33824.5
13	Pos	++	156
14	Neg		0
15	Neg		0
16	Pos	+++	1267.5
17	Pos	+++	265834
18	Neg		367.5
19	Pos	+++	51355
20	Pos	++	14497.5
21	Neg		0
22	Pos	+	48922.5
23	Neg		12270
24	Pos	+++	192794
25	Neg		0
26	Neg		147500
27	Neg		4
28	Neg		77
29	Neg		0
30	Neg		66
31	Neg		0
32	Neg		25799
33	Neg		0
34	Pos	+++	12838.5
35	Neg		0
36	Pos	++	56259.5
37	Neg		20.5
38	Neg		0
39	Pos	++	17360
40	Pos	+++	35387.5
42	Pos	+	56.5
43	Pos	++	3995
44	Neg		464
151	Neg		822.5
152	Pos	+++	51584.5
153	Neg		44.5
154	Pos	+++	13247.5
155	Pos	+++	206908
156	Neg		5.5
157	Neg		20
158	Pos	+++	31920.5
159	Pos	+++	198118
160	Neg		15377
161	Neg		0
162	Neg		0
163	Pos	++	637.5
164	Pos	+++	5966
165	Pos	+++	20688.5
166	Pos	+++	704256
167	Pos	+++	542
168	Pos	+++	43301
169	Neg		21.5
172	Pos	++	93
170	Poss		2565.5
171	Pos	++	388
173	Pos	+++	237
174	Neg		0
175	Neg		0
176	Pos	+++	137
177	Pos	++	2251
178	Pos	+++	8092
179	Neg		0
180	Neg		0
181	Pos	+++	7719
182	Pos	+++	685
183	Pos	+	103
184	Pos	+	47
185	Neg		0
186	Pos	+++	7201
187	Pos	+++	210
188	Pos	++	503
189	Neg		0
190	Neg		0
191	Pos	+++	30735
192	Neg		0
193	Pos	++	168
194	Neg		0
196	Pos	+++	0	no inhibition
195	Neg		0
199	Neg		0
197	Pos	+++	8663
198	Neg		0
200	Neg		0
201	Neg		0
202	Neg		0
204	Pos	+++	820
208	Pos	++	984
209	Pos	+++	144670
210	Neg		0
211	Neg		0
212	Neg		0
213	Neg		0
215	Neg		0
214	Pos	+++	1781
216	Neg		49
217	Pos	+	829
218	Neg		0
219	Neg		0
220	Pos	+++	467
221	Neg		29
223	Pos	++	453
222	Pos	+++	11722
224	Pos	+++	870
225	Neg		0
226	Neg		0
227	Pos	+++	78027
228	Pos	+++	4965
229	Pos	+++	8007
230	Pos	+++	83713
231a	Neg		0
231b	Neg		0
232	Poss		0
233	Neg		3
234	Pos	+++	146792
235	Neg		0
236	Pos	+++	8568
262	Pos	+++	83596
237	Pos	+++	8214
239	Pos	+++	36760
240	Pos	+++	166601
241	Neg		0
242	Pos	+	0	inhibition
243	Neg		0
244	Neg		0
245	Pos	+++	21486
246	Pos	++	0	inhibition
247	Neg		0
248	Pos	+++	504655
249	Neg		0
250	Neg		0
251	Neg		0
252	Pos	+++	12817
253	Pos	+++	9794
254	Pos	+++	1739
255	Pos	++	313
256	Neg		0
258	Neg		0
259	Neg		37
260	Pos	+++	5260
261	Pos	+++	18118
263	Neg		0
264	Pos	+++	57031
265	Neg		0
266	Pos	+++	23942
267	Neg		0
269	Neg		0
268	Pos	+++	35617
271	Pos	+	7
272	Pos	+++	92477
273	Pos	+++	11310
274	Pos	+++	155037
275	Neg		0
276	Neg		0
277	Pos	+++	4624
278	Neg		0
279	Neg		0
280	Pos	+++	20409
281	Pos	++	16607
282	Neg		2
283	Pos	+++	62727
284	Pos	+++	10620
285	Neg		0
286	Neg		0
290	Neg		0
287	Pos	+++	128982
288	Neg		0
289	Neg		14
291	Pos	+++	47168
292	Pos	+	195
293	Neg		18
294	Neg		0
295	Pos	+++	9831
296	Neg		0
297	Pos	++	4715
298	Pos	+++	52397
299	Neg		352
300	Neg		0
301	Pos	+	43
319	Neg		0
302	Pos	+++	3084
303	Pos	+++	5998
304	Neg		0
305	Poss		585
306	Neg		475
307	Pos	++	2406
308	Pos	+++	31336
309	Pos	+++	35102
310	Neg		0
311	Pos	+++	5736
312	Neg		0
313	Pos	+++	13927
314	Pos	+++	7515
315	Neg		20
317	Neg		638
318	Pos	+++	122631
320	Pos	+++	369
321	Pos	+++	126682
322	Neg		0
323	Pos	+++	179501
324	Neg		0
325	Pos	+++	20618
326	Pos	+++	46808
327	Pos	+	1547
328	Pos	++	146
329	Pos	+++	34918
330	Pos	+++	19643
331	Pos	+++	23250
332	Pos	+++	3659
333	Pos	++	1306
334	Pos	+	511
335	Pos	+++	23913
336	Pos	+++	159989
337	Neg		0
338	Neg		0
339	Pos	++	3233
340	Pos	+++	89468
341	Pos	+++	6684
342	Poss		873
343	Neg		45
344	Neg		5
345	Neg		0
346	Neg		0
347	Pos	+++	502
348	Pos	++	10737
349	Neg		0
350	Pos	+++	9088
351	Pos	+++	3897
352	Neg		0
353	Pos	+++	15834
354	Neg		0
355	Poss		134
357	Pos	++	649
356	Neg		0
358	Neg		0
359	Pos	+++	23373
360	Neg		1635
361	Neg		0
362	Neg		3
363	Neg		0
364	Neg		0
365	Pos	+	78
366	Neg		5
367	Neg		8303
368	Pos	+++	4453
369	Pos	++	4409
370	Pos	+++	31759
371	Neg		0
372	Pos	+++	58432
373	Poss		202
374	Poss		1085
375	Neg		0
376	Neg		0
377	Pos	+++	6483
378	Pos	+++	45577
379	Neg		2
380	Neg		5
381	Pos	+++	102555
382	Pos	+++	119655
383	Pos	+++	55346
384	Pos	+++	845
385	Pos	+++	63862
386	Pos	+++	8549
387	Pos	+++	637
388	Neg		0
389	Neg		43.24
390	Neg		826
391	Poss		939
392	Pos	+++	59416
393	Pos	+++	72592
415	Neg		0
394	Neg		0
395	Neg		0
396	Neg		0
397	Pos	++	6445
398	Pos	+++	46850
399	Pos	+++	6569
400	Pos	+++	101089
401	Poss		401
402	Neg		1705
403	Pos	+	36441
404	Neg		0
405	Pos	+	3167
406	Poss		396
407	Pos	+++	1714
408	Neg		4
410	Neg		0
411	Pos	+++	71247
412	Pos	+++	26698
413	Pos	+++	85037
414	Neg		0
416	Neg		0
417	Pos	+++	40110
418	Poss		60
420	Pos	+++	6529
419	Pos	+++	49967

## Sheet: Cleaned data
Specimen no	IFA result	IFA quantity	qPCR qty
1	Neg		0
4	Neg		0
2	Pos	+++	313298
3	Neg		11.5
5	Pos	+++	42698
6	Neg		0
7	Neg		0
8	Neg		0
9	Pos	+++	43485
10	Neg		64
11	Pos	+++	160960
12	Neg		33824.5
13	Pos	++	156
14	Neg		0
15	Neg		0
16	Pos	+++	1267.5
17	Pos	+++	265834
18	Neg		367.5
19	Pos	+++	51355
20	Pos	++	14497.5
21	Neg		0
22	Pos	+	48922.5
23	Neg		12270
24	Pos	+++	192794
25	Neg		0
26	Neg		147500
27	Neg		4
28	Neg		77
29	Neg		0
30	Neg		66
31	Neg		0
32	Neg		25799
33	Neg		0
34	Pos	+++	12838.5
35	Neg		0
36	Pos	++	56259.5
37	Neg		20.5
38	Neg		0
39	Pos	++	17360
40	Pos	+++	35387.5
42	Pos	+	56.5
43	Pos	++	3995
44	Neg		464
151	Neg		822.5
152	Pos	+++	51584.5
153	Neg		44.5
154	Pos	+++	13247.5
155	Pos	+++	206908
156	Neg		5.5
157	Neg		20
158	Pos	+++	31920.5
159	Pos	+++	198118
160	Neg		15377
161	Neg		0
162	Neg		0
163	Pos	++	637.5
164	Pos	+++	5966
165	Pos	+++	20688.5
166	Pos	+++	704256
167	Pos	+++	542
168	Pos	+++	43301
169	Neg		21.5
172	Pos	++	93
170	Poss		2565.5
171	Pos	++	388
173	Pos	+++	237
174	Neg		0
175	Neg		0
176	Pos	+++	137
177	Pos	++	2251
178	Pos	+++	8092
179	Neg		0
180	Neg		0
181	Pos	+++	7719
182	Pos	+++	685
183	Pos	+	103
184	Pos	+	47
185	Neg		0
186	Pos	+++	7201
187	Pos	+++	210
188	Pos	++	503
189	Neg		0
190	Neg		0
191	Pos	+++	30735
192	Neg		0
193	Pos	++	168
194	Neg		0
196	Pos	+++	0	no inhibition
195	Neg		0
199	Neg		0
197	Pos	+++	8663
198	Neg		0
200	Neg		0
201	Neg		0
202	Neg		0
204	Pos	+++	820
208	Pos	++	984
209	Pos	+++	144670
210	Neg		0
211	Neg		0
212	Neg		0
213	Neg		0
215	Neg		0
214	Pos	+++	1781
216	Neg		49
217	Pos	+	829
218	Neg		0
219	Neg		0
220	Pos	+++	467
221	Neg		29
223	Pos	++	453
222	Pos	+++	11722
224	Pos	+++	870
225	Neg		0
226	Neg		0
227	Pos	+++	78027
228	Pos	+++	4965
229	Pos	+++	8007
230	Pos	+++	83713
231a	Neg		0
231b	Neg		0
232	Poss		0
233	Neg		3
234	Pos	+++	146792
235	Neg		0
236	Pos	+++	8568
262	Pos	+++	83596
237	Pos	+++	8214
239	Pos	+++	36760
240	Pos	+++	166601
241	Neg		0
242	Pos	+	0	inhibition
243	Neg		0
244	Neg		0
245	Pos	+++	21486
246	Pos	++	0	inhibition
247	Neg		0
248	Pos	+++	504655
249	Neg		0
250	Neg		0
251	Neg		0
252	Pos	+++	12817
253	Pos	+++	9794
254	Pos	+++	1739
255	Pos	++	313
256	Neg		0
258	Neg		0
259	Neg		37
260	Pos	+++	5260
261	Pos	+++	18118
263	Neg		0
264	Pos	+++	57031
265	Neg		0
266	Pos	+++	23942
267	Neg		0
269	Neg		0
268	Pos	+++	35617
271	Pos	+	7
272	Pos	+++	92477
273	Pos	+++	11310
274	Pos	+++	155037
275	Neg		0
276	Neg		0
277	Pos	+++	4624
278	Neg		0
279	Neg		0
280	Pos	+++	20409
281	Pos	++	16607
282	Neg		2
283	Pos	+++	62727
284	Pos	+++	10620
285	Neg		0
286	Neg		0
290	Neg		0
287	Pos	+++	128982
288	Neg		0
289	Neg		14
291	Pos	+++	47168
292	Pos	+	195
293	Neg		18
294	Neg		0
295	Pos	+++	9831
296	Neg		0
297	Pos	++	4715
298	Pos	+++	52397
299	Neg		352
300	Neg		0
301	Pos	+	43
319	Neg		0
302	Pos	+++	3084
303	Pos	+++	5998
304	Neg		0
305	Poss		585
306	Neg		475
307	Pos	++	2406
308	Pos	+++	31336
309	Pos	+++	35102
310	Neg		0
311	Pos	+++	5736
312	Neg		0
313	Pos	+++	13927
314	Pos	+++	7515
315	Neg		20
317	Neg		638
318	Pos	+++	122631
320	Pos	+++	369
321	Pos	+++	126682
322	Neg		0
323	Pos	+++	179501
324	Neg		0
325	Pos	+++	20618
326	Pos	+++	46808
327	Pos	+	1547
328	Pos	++	146
329	Pos	+++	34918
330	Pos	+++	19643
331	Pos	+++	23250
332	Pos	+++	3659
333	Pos	++	1306
334	Pos	+	511
335	Pos	+++	23913
336	Pos	+++	159989
337	Neg		0
338	Neg		0
339	Pos	++	3233
340	Pos	+++	89468
341	Pos	+++	6684
342	Poss		873
343	Neg		45
344	Neg		5
345	Neg		0
346	Neg		0
347	Pos	+++	502
348	Pos	++	10737
349	Neg		0
350	Pos	+++	9088
351	Pos	+++	3897
352	Neg		0
353	Pos	+++	15834
354	Neg		0
355	Poss		134
357	Pos	++	649
356	Neg		0
358	Neg		0
359	Pos	+++	23373
360	Neg		1635
361	Neg		0
362	Neg		3
363	Neg		0
364	Neg		0
365	Pos	+	78
366	Neg		5
367	Neg		8303
368	Pos	+++	4453
369	Pos	++	4409
370	Pos	+++	31759
371	Neg		0
372	Pos	+++	58432
373	Poss		202
374	Poss		1085
375	Neg		0
376	Neg		0
377	Pos	+++	6483
378	Pos	+++	45577
379	Neg		2
380	Neg		5
381	Pos	+++	102555
382	Pos	+++	119655
383	Pos	+++	55346
384	Pos	+++	845
385	Pos	+++	63862
386	Pos	+++	8549
387	Pos	+++	637
388	Neg		0
389	Neg		43.24
390	Neg		826
391	Poss		939
392	Pos	+++	59416
393	Pos	+++	72592
415	Neg		0
394	Neg		0
395	Neg		0
396	Neg		0
397	Pos	++	6445
398	Pos	+++	46850
399	Pos	+++	6569
400	Pos	+++	101089
401	Poss		401
402	Neg		1705
403	Pos	+	36441
404	Neg		0
405	Pos	+	3167
406	Poss		396
407	Pos	+++	1714
408	Neg		4
410	Neg		0
411	Pos	+++	71247
412	Pos	+++	26698
413	Pos	+++	85037
414	Neg		0
416	Neg		0
417	Pos	+++	40110
418	Poss		60
420	Pos	+++	6529
419	Pos	+++	49967
IFA Pos	156
IFA Poss	11	qPCR Pos	204
IFA Neg	138	qPCR Neg	101
TOTAL	305	305	305

## Sheet: Medians
Specimen no	IFA result	IFA quantity	qPCR qty
1	Neg		0
4	Neg		0
6	Neg		0
7	Neg		0
8	Neg		0
14	Neg		0
15	Neg		0
21	Neg		0
25	Neg		0
29	Neg		0
31	Neg		0
33	Neg		0
35	Neg		0
38	Neg		0
161	Neg		0
162	Neg		0
174	Neg		0
175	Neg		0
179	Neg		0
180	Neg		0
185	Neg		0
189	Neg		0
190	Neg		0
192	Neg		0
194	Neg		0
195	Neg		0
199	Neg		0
198	Neg		0
200	Neg		0
201	Neg		0
202	Neg		0
210	Neg		0
211	Neg		0
212	Neg		0
213	Neg		0
215	Neg		0
218	Neg		0
219	Neg		0
225	Neg		0
226	Neg		0
231a	Neg		0
231b	Neg		0
235	Neg		0
241	Neg		0
243	Neg		0
244	Neg		0
247	Neg		0
249	Neg		0
250	Neg		0
251	Neg		0
256	Neg		0
258	Neg		0
263	Neg		0
265	Neg		0
267	Neg		0
269	Neg		0
275	Neg		0
276	Neg		0
278	Neg		0
279	Neg		0
285	Neg		0
286	Neg		0
290	Neg		0
288	Neg		0
294	Neg		0
296	Neg		0
300	Neg		0
319	Neg		0
304	Neg		0
310	Neg		0
312	Neg		0
322	Neg		0
324	Neg		0
337	Neg		0
338	Neg		0
345	Neg		0
346	Neg		0
349	Neg		0
352	Neg		0
354	Neg		0
356	Neg		0
358	Neg		0
361	Neg		0
363	Neg		0
364	Neg		0
371	Neg		0
375	Neg		0
376	Neg		0
388	Neg		0
415	Neg		0
394	Neg		0
395	Neg		0
396	Neg		0
404	Neg		0
410	Neg		0
414	Neg		0
416	Neg		0
282	Neg		2
379	Neg		2
233	Neg		3
362	Neg		3
27	Neg		4
408	Neg		4
344	Neg		5
366	Neg		5
380	Neg		5
156	Neg		5.5
3	Neg		11.5
289	Neg		14
293	Neg		18
157	Neg		20
315	Neg		20
37	Neg		20.5
169	Neg		21.5
221	Neg		29
259	Neg		37
389	Neg		43.24
153	Neg		44.5
343	Neg		45
216	Neg		49
10	Neg		64
30	Neg		66
28	Neg		77
299	Neg		352
18	Neg		367.5
44	Neg		464
306	Neg		475
317	Neg		638
151	Neg		822.5
390	Neg		826
360	Neg		1635
402	Neg		1705
367	Neg		8303
23	Neg		12270
160	Neg		15377
32	Neg		25799
12	Neg		33824.5
26	Neg		147500	0
232	Poss		0
418	Poss		60
355	Poss		134
373	Poss		202
406	Poss		396
401	Poss		401
305	Poss		585
342	Poss		873
391	Poss		939
374	Poss		1085
170	Poss		2565.5	401
Specimen no	IFA result	IFA quantity	qPCR qty
242	Pos	+	0	inhibition
271	Pos	+	7
301	Pos	+	43
184	Pos	+	47
42	Pos	+	56.5
365	Pos	+	78
183	Pos	+	103
292	Pos	+	195
334	Pos	+	511
217	Pos	+	829
327	Pos	+	1547
405	Pos	+	3167
403	Pos	+	36441
22	Pos	+	48922.5	195
246	Pos	++	0	inhibition
172	Pos	++	93
328	Pos	++	146
13	Pos	++	156
193	Pos	++	168
255	Pos	++	313
171	Pos	++	388
223	Pos	++	453
188	Pos	++	503
163	Pos	++	637.5
357	Pos	++	649
208	Pos	++	984
333	Pos	++	1306
177	Pos	++	2251
307	Pos	++	2406
339	Pos	++	3233
43	Pos	++	3995
369	Pos	++	4409
297	Pos	++	4715
397	Pos	++	6445
348	Pos	++	10737
20	Pos	++	14497.5
281	Pos	++	16607
39	Pos	++	17360
36	Pos	++	56259.5	1778.5
196	Pos	+++	0	no inhibition
176	Pos	+++	137
187	Pos	+++	210
173	Pos	+++	237
320	Pos	+++	369
220	Pos	+++	467
347	Pos	+++	502
167	Pos	+++	542
387	Pos	+++	637
182	Pos	+++	685
204	Pos	+++	820
384	Pos	+++	845
224	Pos	+++	870
16	Pos	+++	1267.5
407	Pos	+++	1714
254	Pos	+++	1739
214	Pos	+++	1781
302	Pos	+++	3084
332	Pos	+++	3659
351	Pos	+++	3897
368	Pos	+++	4453
277	Pos	+++	4624
228	Pos	+++	4965
260	Pos	+++	5260
311	Pos	+++	5736
164	Pos	+++	5966
303	Pos	+++	5998
377	Pos	+++	6483
420	Pos	+++	6529
399	Pos	+++	6569
341	Pos	+++	6684
186	Pos	+++	7201
314	Pos	+++	7515
181	Pos	+++	7719
229	Pos	+++	8007
178	Pos	+++	8092
237	Pos	+++	8214
386	Pos	+++	8549
236	Pos	+++	8568
197	Pos	+++	8663
350	Pos	+++	9088
253	Pos	+++	9794
295	Pos	+++	9831
284	Pos	+++	10620
273	Pos	+++	11310
222	Pos	+++	11722
252	Pos	+++	12817
34	Pos	+++	12838.5
154	Pos	+++	13247.5
313	Pos	+++	13927
353	Pos	+++	15834
261	Pos	+++	18118
330	Pos	+++	19643
280	Pos	+++	20409
325	Pos	+++	20618
165	Pos	+++	20688.5
245	Pos	+++	21486
331	Pos	+++	23250
359	Pos	+++	23373
335	Pos	+++	23913
266	Pos	+++	23942
412	Pos	+++	26698
191	Pos	+++	30735
308	Pos	+++	31336
370	Pos	+++	31759
158	Pos	+++	31920.5
329	Pos	+++	34918
309	Pos	+++	35102
40	Pos	+++	35387.5
268	Pos	+++	35617
239	Pos	+++	36760
417	Pos	+++	40110
5	Pos	+++	42698
168	Pos	+++	43301
9	Pos	+++	43485
378	Pos	+++	45577
326	Pos	+++	46808
398	Pos	+++	46850
291	Pos	+++	47168
419	Pos	+++	49967
19	Pos	+++	51355
152	Pos	+++	51584.5
298	Pos	+++	52397
383	Pos	+++	55346
264	Pos	+++	57031
372	Pos	+++	58432
392	Pos	+++	59416
283	Pos	+++	62727
385	Pos	+++	63862
411	Pos	+++	71247
393	Pos	+++	72592
227	Pos	+++	78027
262	Pos	+++	83596
230	Pos	+++	83713
413	Pos	+++	85037
340	Pos	+++	89468
272	Pos	+++	92477
400	Pos	+++	101089
381	Pos	+++	102555
382	Pos	+++	119655
318	Pos	+++	122631
321	Pos	+++	126682
287	Pos	+++	128982
209	Pos	+++	144670
234	Pos	+++	146792
274	Pos	+++	155037
336	Pos	+++	159989
11	Pos	+++	160960
240	Pos	+++	166601
323	Pos	+++	179501
24	Pos	+++	192794
159	Pos	+++	198118
155	Pos	+++	206908
17	Pos	+++	265834
2	Pos	+++	313298
248	Pos	+++	504655
166	Pos	+++	704256	23643
					12269.5

## Sheet: ROC analysis
. roctab ifaresult qpcrqty, detail graph
Detailed report of Sensitivity and Specificity
------------------------------------------------------------------------------
Correctly
Cutpoint Sensitivity Specificity Classified LR+ LR-
------------------------------------------------------------------------------
( >= 0 ) 100.00% 0.00% 54.75% 1.0000
( >= 2 ) 97.60% 70.29% 85.25% 3.2852 0.0341
( >= 3 ) 97.60% 71.74% 85.90% 3.4537 0.0334
( >= 4 ) 97.60% 73.19% 86.56% 3.6404 0.0327
( >= 5 ) 97.60% 74.64% 87.21% 3.8484 0.0321
( >= 6 ) 97.60% 76.81% 88.20% 4.2092 0.0312
( >= 7 ) 97.60% 77.54% 88.52% 4.3450 0.0309
( >= 12 ) 97.01% 77.54% 88.20% 4.3183 0.0386
( >= 14 ) 97.01% 78.26% 88.52% 4.4623 0.0383
( >= 18 ) 97.01% 78.99% 88.85% 4.6161 0.0379
( >= 20 ) 97.01% 79.71% 89.18% 4.7810 0.0376
( >= 21 ) 97.01% 81.16% 89.84% 5.1488 0.0369
( >= 22 ) 97.01% 81.88% 90.16% 5.3547 0.0366
( >= 29 ) 97.01% 82.61% 90.49% 5.5778 0.0362
( >= 37 ) 97.01% 83.33% 90.82% 5.8204 0.0359
( >= 43 ) 97.01% 84.06% 91.15% 6.0849 0.0356
( >= 45 ) 96.41% 84.78% 91.15% 6.3353 0.0424
( >= 47 ) 96.41% 86.23% 91.80% 7.0022 0.0417
( >= 49 ) 95.81% 86.23% 91.48% 6.9587 0.0486
( >= 57 ) 95.81% 86.96% 91.80% 7.3453 0.0482
( >= 60 ) 95.21% 86.96% 91.48% 7.2994 0.0551
( >= 64 ) 94.61% 86.96% 91.15% 7.2535 0.0620
( >= 66 ) 94.61% 87.68% 91.48% 7.6802 0.0615
( >= 77 ) 94.61% 88.41% 91.80% 8.1602 0.0610
( >= 78 ) 94.61% 89.13% 92.13% 8.7042 0.0605
( >= 93 ) 94.01% 89.13% 91.80% 8.6491 0.0672
( >= 103 ) 93.41% 89.13% 91.48% 8.5940 0.0739
( >= 134 ) 92.81% 89.13% 91.15% 8.5389 0.0806
( >= 137 ) 92.22% 89.13% 90.82% 8.4838 0.0873
( >= 146 ) 91.62% 89.13% 90.49% 8.4287 0.0941
( >= 156 ) 91.02% 89.13% 90.16% 8.3737 0.1008
( >= 168 ) 90.42% 89.13% 89.84% 8.3186 0.1075
( >= 195 ) 89.82% 89.13% 89.51% 8.2635 0.1142
( >= 202 ) 89.22% 89.13% 89.18% 8.2084 0.1209
( >= 210 ) 88.62% 89.13% 88.85% 8.1533 0.1276
( >= 237 ) 88.02% 89.13% 88.52% 8.0982 0.1344
( >= 313 ) 87.43% 89.13% 88.20% 8.0431 0.1411
( >= 352 ) 86.83% 89.13% 87.87% 7.9880 0.1478
( >= 368 ) 86.83% 89.86% 88.20% 8.5586 0.1466
( >= 369 ) 86.83% 90.58% 88.52% 9.2170 0.1454
( >= 388 ) 86.23% 90.58% 88.20% 9.1534 0.1520
( >= 396 ) 85.63% 90.58% 87.87% 9.0898 0.1587
( >= 401 ) 85.03% 90.58% 87.54% 9.0263 0.1653
( >= 453 ) 84.43% 90.58% 87.21% 8.9627 0.1719
( >= 464 ) 83.83% 90.58% 86.89% 8.8991 0.1785
( >= 467 ) 83.83% 91.30% 87.21% 9.6407 0.1771
( >= 475 ) 83.23% 91.30% 86.89% 9.5719 0.1836
( >= 502 ) 83.23% 92.03% 87.21% 10.4420 0.1822
( >= 503 ) 82.63% 92.03% 86.89% 10.3669 0.1887
( >= 511 ) 82.04% 92.03% 86.56% 10.2918 0.1952
( >= 542 ) 81.44% 92.03% 86.23% 10.2167 0.2017
( >= 585 ) 80.84% 92.03% 85.90% 10.1415 0.2082
( >= 637 ) 80.24% 92.03% 85.57% 10.0664 0.2147
( >= 638 ) 79.64% 92.03% 85.25% 9.9913 0.2212
( >= 649 ) 79.04% 92.75% 85.25% 10.9078 0.2260
( >= 685 ) 78.44% 92.75% 84.92% 10.8252 0.2324
( >= 820 ) 77.84% 92.75% 84.59% 10.7425 0.2389
( >= 823 ) 77.25% 92.75% 84.26% 10.6599 0.2453
( >= 826 ) 77.25% 93.48% 84.59% 11.8443 0.2434
( >= 829 ) 77.25% 94.20% 84.92% 13.3248 0.2415
( >= 845 ) 76.65% 94.20% 84.59% 13.2216 0.2479
( >= 870 ) 76.05% 94.20% 84.26% 13.1183 0.2543
( >= 873 ) 75.45% 94.20% 83.93% 13.0150 0.2606
( >= 939 ) 74.85% 94.20% 83.61% 12.9117 0.2670
( >= 984 ) 74.25% 94.20% 83.28% 12.8084 0.2733
( >= 1085 ) 73.65% 94.20% 82.95% 12.7051 0.2797
( >= 1268 ) 73.05% 94.20% 82.62% 12.6018 0.2860
( >= 1306 ) 72.46% 94.20% 82.30% 12.4985 0.2924
( >= 1547 ) 71.86% 94.20% 81.97% 12.3952 0.2988
( >= 1635 ) 71.26% 94.20% 81.64% 12.2919 0.3051
( >= 1705 ) 71.26% 94.93% 81.97% 14.0479 0.3028
( >= 1714 ) 71.26% 95.65% 82.30% 16.3892 0.3005
( >= 1739 ) 70.66% 95.65% 81.97% 16.2515 0.3068
( >= 1781 ) 70.06% 95.65% 81.64% 16.1138 0.3130
( >= 2251 ) 69.46% 95.65% 81.31% 15.9761 0.3193
( >= 2406 ) 68.86% 95.65% 80.98% 15.8383 0.3255
( >= 2566 ) 68.26% 95.65% 80.66% 15.7006 0.3318
( >= 3084 ) 67.66% 95.65% 80.33% 15.5629 0.3381
( >= 3167 ) 67.07% 95.65% 80.00% 15.4252 0.3443
( >= 3233 ) 66.47% 95.65% 79.67% 15.2874 0.3506
( >= 3659 ) 65.87% 95.65% 79.34% 15.1497 0.3568
( >= 3897 ) 65.27% 95.65% 79.02% 15.0120 0.3631
( >= 3995 ) 64.67% 95.65% 78.69% 14.8743 0.3694
( >= 4409 ) 64.07% 95.65% 78.36% 14.7365 0.3756
( >= 4453 ) 63.47% 95.65% 78.03% 14.5988 0.3819
( >= 4624 ) 62.87% 95.65% 77.70% 14.4611 0.3881
( >= 4715 ) 62.28% 95.65% 77.38% 14.3234 0.3944
( >= 4965 ) 61.68% 95.65% 77.05% 14.1856 0.4007
( >= 5260 ) 61.08% 95.65% 76.72% 14.0479 0.4069
( >= 5736 ) 60.48% 95.65% 76.39% 13.9102 0.4132
( >= 5966 ) 59.88% 95.65% 76.07% 13.7725 0.4194
( >= 5998 ) 59.28% 95.65% 75.74% 13.6347 0.4257
( >= 6445 ) 58.68% 95.65% 75.41% 13.4970 0.4320
( >= 6483 ) 58.08% 95.65% 75.08% 13.3593 0.4382
( >= 6529 ) 57.49% 95.65% 74.75% 13.2216 0.4445
( >= 6569 ) 56.89% 95.65% 74.43% 13.0838 0.4507
( >= 6684 ) 56.29% 95.65% 74.10% 12.9461 0.4570
( >= 7201 ) 55.69% 95.65% 73.77% 12.8084 0.4633
( >= 7515 ) 55.09% 95.65% 73.44% 12.6707 0.4695
( >= 7719 ) 54.49% 95.65% 73.11% 12.5329 0.4758
( >= 8007 ) 53.89% 95.65% 72.79% 12.3952 0.4820
( >= 8092 ) 53.29% 95.65% 72.46% 12.2575 0.4883
( >= 8214 ) 52.69% 95.65% 72.13% 12.1198 0.4946
( >= 8303 ) 52.10% 95.65% 71.80% 11.9820 0.5008
( >= 8549 ) 52.10% 96.38% 72.13% 14.3785 0.4971
( >= 8568 ) 51.50% 96.38% 71.80% 14.2132 0.5033
( >= 8663 ) 50.90% 96.38% 71.48% 14.0479 0.5095
( >= 9088 ) 50.30% 96.38% 71.15% 13.8827 0.5157
( >= 9794 ) 49.70% 96.38% 70.82% 13.7174 0.5219
( >= 9831 ) 49.10% 96.38% 70.49% 13.5521 0.5281
( >= 10620 ) 48.50% 96.38% 70.16% 13.3868 0.5343
( >= 10737 ) 47.90% 96.38% 69.84% 13.2216 0.5405
( >= 11310 ) 47.31% 96.38% 69.51% 13.0563 0.5468
( >= 11722 ) 46.71% 96.38% 69.18% 12.8910 0.5530
( >= 12270 ) 46.11% 96.38% 68.85% 12.7258 0.5592
( >= 12817 ) 46.11% 97.10% 69.18% 15.9072 0.5550
( >= 12839 ) 45.51% 97.10% 68.85% 15.7006 0.5612
( >= 13248 ) 44.91% 97.10% 68.52% 15.4940 0.5673
( >= 13927 ) 44.31% 97.10% 68.20% 15.2874 0.5735
( >= 14498 ) 43.71% 97.10% 67.87% 15.0808 0.5797
( >= 15377 ) 43.11% 97.10% 67.54% 14.8742 0.5858
( >= 15834 ) 43.11% 97.83% 67.87% 19.8323 0.5815
( >= 16607 ) 42.51% 97.83% 67.54% 19.5569 0.5876
( >= 17360 ) 41.92% 97.83% 67.21% 19.2814 0.5937
( >= 18118 ) 41.32% 97.83% 66.89% 19.0060 0.5999
( >= 19643 ) 40.72% 97.83% 66.56% 18.7305 0.6060
( >= 20409 ) 40.12% 97.83% 66.23% 18.4551 0.6121
( >= 20618 ) 39.52% 97.83% 65.90% 18.1796 0.6182
( >= 20689 ) 38.92% 97.83% 65.57% 17.9042 0.6244
( >= 21486 ) 38.32% 97.83% 65.25% 17.6288 0.6305
( >= 23250 ) 37.72% 97.83% 64.92% 17.3533 0.6366
( >= 23373 ) 37.13% 97.83% 64.59% 17.0779 0.6427
( >= 23913 ) 36.53% 97.83% 64.26% 16.8024 0.6488
( >= 23942 ) 35.93% 97.83% 63.93% 16.5270 0.6550
( >= 25799 ) 35.33% 97.83% 63.61% 16.2515 0.6611
( >= 26698 ) 35.33% 98.55% 63.93% 24.3773 0.6562
( >= 30735 ) 34.73% 98.55% 63.61% 23.9641 0.6623
( >= 31336 ) 34.13% 98.55% 63.28% 23.5510 0.6684
( >= 31759 ) 33.53% 98.55% 62.95% 23.1378 0.6744
( >= 31921 ) 32.93% 98.55% 62.62% 22.7246 0.6805
( >= 33825 ) 32.34% 98.55% 62.30% 22.3114 0.6866
( >= 34918 ) 32.34% 99.28% 62.62% 44.6226 0.6816
( >= 35102 ) 31.74% 99.28% 62.30% 43.7963 0.6876
( >= 35388 ) 31.14% 99.28% 61.97% 42.9699 0.6936
( >= 35617 ) 30.54% 99.28% 61.64% 42.1436 0.6997
( >= 36441 ) 29.94% 99.28% 61.31% 41.3172 0.7057
( >= 36760 ) 29.34% 99.28% 60.98% 40.4909 0.7117
( >= 40110 ) 28.74% 99.28% 60.66% 39.6646 0.7178
( >= 42698 ) 28.14% 99.28% 60.33% 38.8382 0.7238
( >= 43301 ) 27.54% 99.28% 60.00% 38.0119 0.7298
( >= 43485 ) 26.95% 99.28% 59.67% 37.1855 0.7359
( >= 45577 ) 26.35% 99.28% 59.34% 36.3592 0.7419
( >= 46808 ) 25.75% 99.28% 59.02% 35.5328 0.7479
( >= 46850 ) 25.15% 99.28% 58.69% 34.7065 0.7540
( >= 47168 ) 24.55% 99.28% 58.36% 33.8801 0.7600
( >= 48923 ) 23.95% 99.28% 58.03% 33.0538 0.7660
( >= 49967 ) 23.35% 99.28% 57.70% 32.2274 0.7721
( >= 51355 ) 22.75% 99.28% 57.38% 31.4011 0.7781
( >= 51585 ) 22.16% 99.28% 57.05% 30.5748 0.7841
( >= 52397 ) 21.56% 99.28% 56.72% 29.7484 0.7902
( >= 55346 ) 20.96% 99.28% 56.39% 28.9221 0.7962
( >= 56260 ) 20.36% 99.28% 56.07% 28.0957 0.8022
( >= 57031 ) 19.76% 99.28% 55.74% 27.2694 0.8083
( >= 58432 ) 19.16% 99.28% 55.41% 26.4430 0.8143
( >= 59416 ) 18.56% 99.28% 55.08% 25.6167 0.8203
( >= 62727 ) 17.96% 99.28% 54.75% 24.7903 0.8263
( >= 63862 ) 17.37% 99.28% 54.43% 23.9640 0.8324
( >= 71247 ) 16.77% 99.28% 54.10% 23.1377 0.8384
( >= 72592 ) 16.17% 99.28% 53.77% 22.3113 0.8444
( >= 78027 ) 15.57% 99.28% 53.44% 21.4850 0.8505
( >= 83596 ) 14.97% 99.28% 53.11% 20.6586 0.8565
( >= 83713 ) 14.37% 99.28% 52.79% 19.8323 0.8625
( >= 85037 ) 13.77% 99.28% 52.46% 19.0059 0.8686
( >= 89468 ) 13.17% 99.28% 52.13% 18.1796 0.8746
( >= 92477 ) 12.57% 99.28% 51.80% 17.3532 0.8806
( >= 101089 ) 11.98% 99.28% 51.48% 16.5269 0.8867
( >= 102555 ) 11.38% 99.28% 51.15% 15.7006 0.8927
( >= 119655 ) 10.78% 99.28% 50.82% 14.8742 0.8987
( >= 122631 ) 10.18% 99.28% 50.49% 14.0479 0.9048
( >= 126682 ) 9.58% 99.28% 50.16% 13.2215 0.9108
( >= 128982 ) 8.98% 99.28% 49.84% 12.3952 0.9168
( >= 144670 ) 8.38% 99.28% 49.51% 11.5688 0.9229
( >= 146792 ) 7.78% 99.28% 49.18% 10.7425 0.9289
( >= 147500 ) 7.19% 99.28% 48.85% 9.9161 0.9349
( >= 155037 ) 7.19% 100.00% 49.18% 0.9281
( >= 159989 ) 6.59% 100.00% 48.85% 0.9341
( >= 160960 ) 5.99% 100.00% 48.52% 0.9401
( >= 166601 ) 5.39% 100.00% 48.20% 0.9461
( >= 179501 ) 4.79% 100.00% 47.87% 0.9521
( >= 192794 ) 4.19% 100.00% 47.54% 0.9581
( >= 198118 ) 3.59% 100.00% 47.21% 0.9641
( >= 206909 ) 2.99% 100.00% 46.89% 0.9701
( >= 265834 ) 2.40% 100.00% 46.56% 0.9760
( >= 313298 ) 1.80% 100.00% 46.23% 0.9820
( >= 504655 ) 1.20% 100.00% 45.90% 0.9880
( >= 704257 ) 0.60% 100.00% 45.57% 0.9940
( > 704257 ) 0.00% 100.00% 45.25% 1.0000
------------------------------------------------------------------------------
ROC -Asymptotic Normal--
Obs Area Std. Err. [95% Conf. Interval]
--------------------------------------------------------
305 0.9446 0.0141 0.91699 0.97218
. tab ifaresult pcr_cat, row
+----------------+
| Key |
|----------------|
| frequency |
| row percentage |
+----------------+
| pcr_cat
IFA result | 0 1 | Total
-----------+----------------------+----------
0 | 123 15 | 138
| 89.13 10.87 | 100.00
-----------+----------------------+----------
1 | 9 158 | 167
| 5.39 94.61 | 100.00
-----------+----------------------+----------
Total | 132 173 | 305
| 43.28 56.72 | 100.00
. roctab ifaresult pcr_cat, binomial detail
Detailed report of Sensitivity and Specificity
------------------------------------------------------------------------------
Correctly
Cutpoint Sensitivity Specificity Classified LR+ LR-
------------------------------------------------------------------------------
( >= 0 ) 100.00% 0.00% 54.75% 1.0000
( >= 1 ) 94.61% 89.13% 92.13% 8.7042 0.0605
( > 1 ) 0.00% 100.00% 45.25% 1.0000
------------------------------------------------------------------------------
ROC -- Binomial Exact --
Obs Area Std. Err. [95% Conf. Interval]
--------------------------------------------------------
305 0.9187 0.0159 0.88138 0.94625
. logit ifaresult pcr_cat, or nolog
Logistic regression Number of obs = 305
LR chi2(1) = 252.33
Prob > chi2 = 0.0000
Log likelihood = -83.864834 Pseudo R2 = 0.6007
------------------------------------------------------------------------------
ifaresult | Odds Ratio Std. Err. z P>|z| [95% Conf. Interval]
-------------+----------------------------------------------------------------
pcr_cat | 143.9556 63.11708 11.33 0.000 60.95657 339.9667
------------------------------------------------------------------------------
. estat classification, all
Logistic model for ifaresult
-------- True --------
Classified | D ~D | Total
-----------+--------------------------+-----------
+ | 158 15 | 173
- | 9 123 | 132
-----------+--------------------------+-----------
Total | 167 138 | 305
Classified + if predicted Pr(D) >= .5
True D defined as ifaresult != 0
--------------------------------------------------
Sensitivity Pr( +| D) 94.61%
Specificity Pr( -|~D) 89.13%
Positive predictive value Pr( D| +) 91.33%
Negative predictive value Pr(~D| -) 93.18%
--------------------------------------------------
False + rate for true ~D Pr( +|~D) 10.87%
False - rate for true D Pr( -| D) 5.39%
False + rate for classified + Pr(~D| +) 8.67%
False - rate for classified - Pr( D| -) 6.82%
--------------------------------------------------
Correctly classified 92.13%
--------------------------------------------------

## Sheet: ROC graph
fracpoly regress classified cutpoint, deg(4)
-> gen double Icutp__1 = X^-1-1.363459291 if e(sample)
-> gen double Icutp__2 = X-.7334285714 if e(sample)
-> gen double Icutp__3 = X^2-.5379174694 if e(sample)
-> gen double Icutp__4 = X^2*ln(X)+.1667678993 if e(sample)
(where: X = cutpoint/100)
Source | SS df MS Number of obs = 306
#NAME?
Model | 105.744402 4 26.4361004 Prob > F = 0.0000
Residual | 3.26562508 30 .108854169 R-squared = 0.9700
-------------+------------------------------ Adj R-squared = 0.9660
Total | 109.010027 34 3.20617725 Root MSE = .32993
------------------------------------------------------------------------------
classified | Coef. Std. Err. t P>|t| [95% Conf. Interval]
-------------+----------------------------------------------------------------
Icutp__1 | -.0543583 .0095602 -5.69 0.000 -.0738829 -.0348337
Icutp__2 | 15.4774 1.468464 10.54 0.000 12.4784 18.4764
Icutp__3 | -11.38278 1.190366 -9.56 0.000 -13.81384 -8.951732
Icutp__4 | 5.825445 .75341 7.73 0.000 4.286777 7.364114
_cons | 91.78377 .0966626 949.53 0.000 91.58636 91.98118
------------------------------------------------------------------------------
Deviance: 16.31. Best powers of cutpoint among 494 models fit: -1 1 2 2.
